# Supplementary material for: Validating obstetric triage systems, what are we really measuring - A modified Delphi process introducing outcome measures for obstetric emergency triage systems
Source: BMC Pregnancy Childbirth. 2025 Apr 2;25:383. doi: 10.1186/s12884-025-07476-5 (PMC11963699; doi:10.1186/s12884-025-07476-5)
Supplement: Supplementary file 1 — Supplementary Material 1. [file 12884_2025_7476_MOESM1_ESM.xlsx]

## Sheet: Blad1
Supplement 1 Comprehensive visualisation of the modified Delphi process
Round 1		Round 2		Round 3		Round 4
E-mail questionnaire	Compilation	Discussion at physical meeting	Compilation of outcome measures with adaptation to local recommendations	Discussion by e-mail	Grouping and further assessment of outcome measures	Anonymous grading Discussion at physical meeting	Grade	Compilation
“Which conditions or diagnoses are you concerned about in a patient with these symptoms?”	Grouping of identified conditions	“If your assessment of the patient at the ED reveals a severe and/or urgent case of any of the 63 conditions, which intervention/treatment would you initiate at the ED that you would not initiate if the case were less severe/urgent” ?	Which interventions or actions are performed routinely, according to the GOTS?	Discussion on suggested changes	Are all interventions actual interventions? Can the outcome measures be grouped?	Discussion on suggested changes and grading of outcome measures in 3 levels
Seven obstetricians	LL	Six obstetricians	LL and VS	Six obstetricians	LL+VS+EE	Four obstetricians		LL+VS+EE
Three midwives
Outcome		Outcome	Changes	Outcome	Changes	Outcome		Outcome
63 conditions identified (Supplement 2)		40 interventions	18 suggested changes	30 interventions	Suggest grading at 3 levels, 8 suggested changes	31 final interventions / outcome measures		Table 3, in main paper
		General	General	General	General	General
		Maternal death		Maternal death	Removed maternal death - is not an intervention
		CPR		CPR		CPR	3
		IUFD		IUFD	Changed term to diagnosis of IUFD	Diagnosis of IUFD	3
		Decision to deliver taken at the ED	Decision to deliver taken at the ED	Decision to deliver taken at the ED	Decision to deliver taken at the ED	Surgery
		Perimortem caesarean section		Perimortem caesarean section		Perimortem caesarean section	3
		Immediate caesarean section		Immediate caesarean section		Immediate caesarean section	3
		Urgent caesarean section	Added a time limit of two hours for surgery, excludes those that may be planned for surgery next day	Urgent caesarean section - within 2 hours	Urgent caesarean section included in decision to operate	Surgery within 30 min	2
		Decision to operate		Decision to operate - within 2 hours	Changed time limit to 30 minutes - 2 hours does not indicate urgent maternal or fetal illness
		Decision to deliver, including induction	Removed decision to deliver - avoids identifying patients induced according to medical guidelines for none acute indication
		Examinations – ordered from and/or performed at the ED	Examinations – ordered from and/or performed at the ED	Examinations – ordered from and/or performed at the ED	Examinations – ordered from and/or performed at the ED	Further examinations
		Obstetric ultrasound, vaginal or abdominal	Removed obstetric ultrasound - is needed for initial evaluation, is not an intervention performed after severe illness is established			Radiology - CT/MRI/ultrasound	2
		Gynaecological exam	Removed gynaecological exam - is needed for initial evaluation, is not an intervention performed after severe illness is established			Blood gases	2
		Radiology - CT/MRI/ultrasound	Added radiology before patient leaves the ED or in direct connection to admission - radiology within 24 hours does not indicate severe illness	Radiology - CT/MRI/ultrasound - before patient leaves the ED or in direct connection to admission		Cardiac enzymes	2
		Echocardiogram within 24 hours		Echocardiogram within 24 hours		Thromboelastography	2
		Electrocardiogram	Removed electrocardiogram, is included in GOTS when patient presents with chest pain			Echocardiogram within 24 hours	1
		Consulting another speciality - such as internal medicine	Removed consulting other speciality - patient's illness is not related to obstetrician's competence, which partly is reflected in need to consult other specialities			Repeat laboratory investigations within 6 hours	1
		Laboratory tests – ordered from and/or performed at the ED	Laboratory tests – ordered from and/or performed at the ED	Laboratory tests – ordered from and/or performed at the ED	Laboratory tests – ordered from and/or performed at the ED
		Sepsis panel	Removed sepsis panel - included in local guidelines before doctor's assessment	Repeat laboratory tests ordered within 6 hours	Grouped with examinations
		Coagulation/bleeding panel	Removed coagulation/bleeding panel - included in local guidelines before doctor's assessment
		Preeclampsia panel	Removed preeclampsia panel - included in local guidelines before doctor's assessment
		Blood gases		Blood gases
		Cardiac enzymes		Cardiac enzymes
		Thromboelastography		Thromboelastography
			Added repeat laboratory tests ordered within 6 hours
		Interventions – ordered from and/or performed at the ED	Interventions – ordered from and/or performed at the ED	Interventions – ordered from and/or performed at the ED	Interventions – ordered from and/or performed at the ED
		Fluids and oxygen	Removed fluids - often given routinely	Blood transfusion	Grouped with Admission and - these patients are admitted
		Blood transfusion
		CPAP and/or inhalation	Added oxygen in this category	CPAP and/or inhalation and/or oxygen	Separate CPAP and Inhalation/oxygen - different degrees of urgency
		Thrombolysis		Thrombolysis
		Allergy treatment – adrenaline, oral steroids		Allergy treatment – adrenaline, oral steroids	Separate adrenaline and steroids - different degrees of urgency
		Naloxone		Naloxone
		Admission and	Admission and	Admission and	Admission and	Admission and
		ICU		ICU		ICU	3
		LMWH	Initiating LMWH due to suspicion of VTE added, avoids identifying patients already being treated	Initiating LMWH due to suspicion of VTE	Changed term to LMWH - treatment of suspected or verified VTE	Initiating LMWH due to suspicion of VTE	2
		Analgesia with morphine and/or hyoscine butylbromide and/or NSAID		Analgesia with morphine and/or hyoscine butylbromide and/or NSAID		Analgesia with morphine and/or hyoscine butylbromide and/or NSAID	1
		Continuous CTG after abnormal CTG at the ED		Continuous CTG after abnormal CTG at the ED		Continuous CTG after abnormal CTG at the ED	2
		Steroids iv/sc	Changed to steroids im, refers to possible treatment for prematurity	Steroids im		Steroids im	2
		Atisoban iv		Atisoban iv		Atisoban iv	2
		Magnesium infusion - for neuroprotection, threatened premature delivery		Magnesium infusion - for neuroprotection, threatened premature delivery		Magnesium infusion - for neuroprotection, threatened premature delivery	3
		Iv access	Removed iv access - often done "just in case" before doctor's assessment
		Blood pressure surveillance - minimum 4 times daily	Added initiated or increased oral antihypertensive medication - separates patients with blood pressure levels requiring treatment from those only requiring observation	Blood pressure surveillance - minimum 4 times daily and initiated/increased oral antihypertensive medication		Blood pressure surveillance - minimum 4 times daily and initiated/increased oral antihypertensive medication	1
		Antihypertensive medication infusion		Antihypertensive medication infusion		Antihypertensive medication infusion	3
		Magnesium infusion for preeclampsia/eclampsia		Magnesium infusion for preeclampsia/eclampsia	Magnesium infusion divided into treatment of eclampsia and prophylaxis in severe preeclampsia	Magnesium infusion, treatment for eclampsia	3
						Magnesium infusion, prophylaxis in severe preeclampsia	2
		Antibiotics infusion		Antibiotics infusion		Antibiotics infusion	2
		Diuretics iv		Diuretics iv		Diuretics iv	2
		Uterine aspiration	Removed uterine aspiration, is included in decision to operate above			Blood transfusion	1
						CPAP	3
						Inhalation and/or oxygen	2
						Thrombolysis	3
						Allergy treatment – adrenaline	3
						Allergy treatment – oral steroids	1
						Naloxone	3
ED - emergency department, CPR - cardiopulmonary resuscitation, IUFD - Intrauterine fetal death, CT - computed tomography, MRI - magnetic resonance imaging, CPAP - continuous positive airway pressure, ICU - intensive care unit, LMWH - low-molecular-weight heparin, NSAID - non-steroidal antiinflammatory drugs, iv - intravenous, sc - subcutaneous, GOTS - Gothenburg Obstetric Triage System, VTE - ve…
LL - Linnéa Lindroos (first author), VS - Verena Sengpiel, EE- Erica Ernstad
